# Supplementary material for: TAK1 signaling regulates p53 through a mechanism involving ribosomal stress
Source: Sci Rep. 2020 Feb 13;10:2517. doi: 10.1038/s41598-020-59340-5 (PMC7018718; doi:10.1038/s41598-020-59340-5)
Supplement: Supplementary file 1 — Supplementary information. [file 41598_2020_59340_MOESM1_ESM.xlsx]

## Sheet: Decreased
MCF10A-M231-MCF7-overlap-down	Function		M231-MCF7-overlap-down	Function		MCF10A-MCF7-overlap-down	Function				MCF10A-231-overlap-down
BEND3			ABTB2			ACBD5					ADAMTS13
ING5			AFG3L1			ADSSL1					ADORA2B
DUSP4	TAK1 signaling		ALG13			AHCTF1					AGAP1
ID1	TAK1 signaling		ANKRD1			AKAP1					AKT3
HS.570139			ANKRD23			ALDH1B1					ANGPTL4
DDR1			BIK			ANKRD16					BCOR
SPRY4	TAK1 signaling		BMP2K			ASB13					BCR
HIVEP1			BMPER			ATP2A1					C14ORF4
ALG3			C1ORF96			ATPBD3					C15ORF62
ZNF485			C21ORF67			ATRIP					C3ORF23
MYC	NFkB target		C4ORF23			BAZ1A					C3ORF46
EGR1			C7ORF20			BCL11B					C4ORF32
RRS1	RBG		CCDC103			BCL2					C8ORF13
TMEM201			CCNE2			BRIX1					C9ORF100
HES1			CD163			BRWD1					C9ORF41
BCL3	NFkB target		CHAF1A			BYSL	RBG				CD83		NFkB target
SERTAD4			COMMD5			C10ORF119					CHD7
TRIB1	NFkB target		DDX12	RBG		C10ORF2/TWNK					CHST15
PHLDA1			EPHA2			C10ORF73					CMTM3
DHODH			ERN1			C12ORF30					CREB5
PPAN	RBG		FAM54A			C12ORF73					CTNNB1
RGS3			FAM91A2			C17ORF68					CXCL1		NFkB target
ZNF239			FICD			C20ORF134					CXCL2		NFkB target
URB2	RBG		FZD1			C4ORF16					CXORF36
PPRC1	RBG		GJB2			C6ORF66					CYHR1
TIFA	NFkB target		GPR137C			C7ORF40					DDX31
JUNB	TAK1 signaling		GSG2			CARD10					DEAF1
ETV5			HARBI1			CASQ2					DHX37
C13ORF25			HAS2			CCND1					DKFZP686E2158
HS.148886			HS.127857			CD3EAP	RBG				DLC1
HK2			HS.151207			CD59					DNAJC2
PUS1	RBG		HS.303060			CDC25B					DUSP6
TEAD4			HS.543759			CDKN2B					E2F5
NOP2	RBG		HS.544833			CLCF1					EHD1
KIAA0133			HS.545102			CNOT6L					EHMT1
MARS2	RBG		HS.558911			CPLX1					EIF4E
CDCA7			HS.565001			CTNND1					ELK3
SLC20A1			HS.573575			CTPS					ERF
TOE1			HS.575095			CTRL					ERRFI1
PRR3			HS.575241			CYP19A1					EXOSC1
P2RY2			HS.580000			DDI2					F3
C1ORF163			ID3			DDX21	RBG				FAM108C1
TRIM35			KCMF1			DDX58	RBG				FAM187B
JUN	TAK1 signaling		KIAA1199			DKFZP686O24166					FAM27A
TIAM1			LCMT2			DLK2					FBLN5
IL4R			LHX4			DLX1					FLJ10661
CCNE1	NFkB target		LOC100129076			DNAJB12					FLJ44005
LOC643176			LOC100133045			DOK7					FMNL2
NXT1	RBG		LOC100133760			DUSP2					FN1		NFkB target
SMAD7	NFkB target		LOC100134498			DVL1					FOSL1		NFkB target
SETD6			LOC152024			ELF3					FOXP1		NFkB target
FJX1			LOC152217			EXOSC2					FZR1
C15ORF39			LOC23117			FAM57A					GABPB1
PAK1IP1			LOC339778			FAM86A					GOLGA7
HS.22566			LOC341112			FAM86D					GPR3
TIGD5			LOC401588			FBXO5					GTPBP3
FAM89A			LOC440337			FGF6					HDAC7A
BOLA2B			LOC441957			FLJ20397					HS.119225
CDC42EP2			LOC642921			FLJ33630					HS.209202
MIDN			LOC642946			FLJ39827					HS.396491
KLF13			LOC643222			FPR1					HS.532001
RCL1	RBG		LOC645208			FST					HS.542579
C15ORF52			LOC645652			FZD8					HS.545230
PRMT6			LOC646279			GCNT1					HS.546379
C17ORF96			LOC647606			GEMIN4					HS.554567
CYORF15A			LOC651231			GIMAP8					HS.560906
MYB			LOC651919			GNB1L					HS.567436
ENC1			LOC653877			GPATCH4					HS.570308
IRF2BP2			LOC654128			GPRIN1					HS.572444
NOC3L	RBG		LOC728034			GRWD1	RBG				HS.574667
AMD1			LOC729751			GTPBP10					IER3
DUSP5	TAK1 signaling		MAP3K5			HDAC7					IL12A		NFkB target
BHLHB2			METTL2B			HEY1					IL1A		NFkB target
SPRED2			MGC40489			HIP1R					IL1B		NFkB target
ECE2			MPHOSPH10			HOXA10					IL24		NFkB target
POLR3E	RBG		MYO5B			HOXC8					IL8		NFkB target
TOP1			NEURL4			HPDL					INCENP
SPRED1			NFKBIZ	NFkB signaling		HS.161803					IRAK2		NFkB target
TNFRSF12A	TAK1 signaling		NKX3-1			HS.164254					ISM1
PER2			NLK	NFkB signaling		HS.183831					JAZF1
MTSS1			NOM1	RBG		HS.25892					KCNJ4
LOC92659			PACRG			HS.374257					KIAA0692
PITPNC1			PCBP4			HS.539161					KIAA1609
NUDCD1			PPM1A			HS.540111					KLF11
SNORA41	RBG		PPP1R15B			HS.543981					KLF9
PMEPA1			PRKCD			HS.545587					KREMEN2
ZNF783			PTPRE			HS.546054					KRTAP10-10
GRPR			PVRL1			HS.551361					LIPG
MGA			RASD1			HS.555252					LOC100128398
ARHGEF10L			RHOB			HS.558031					LOC100128440
HS.551307			RIMKLB			HS.562205					LOC100128717
LFNG			RNF126P1			HS.565487					LOC100131643
C5ORF30			SDHAP3			HS.567184					LOC100131733
TADA2A			SFRS3			HS.570977					LOC100133099
L3MBTL3			SGK			HS.572219					LOC285176
ASB7			SH3RF1			HS.572624					LOC399829
TTLL11			SMAD3			HS.575603					LOC400965
ATP2B1			SMAD6			HS.582355					LOC401817
C1ORF135			SNHG3			HSPC111					LOC440910
CHD1			SNORA72	RBG		HYAL2					LOC572558
FAM60A			SOCS4			IER5L					LOC641808
ARHGEF2			THEX1			ITGA2					LOC644006
PGP			TMEM105			ITGA5					LOC644421
LOC653878			TMEM138			IVNS1ABP					LOC645118
EXOSC4			TRIM36			JMJD4					LOC645743
CDC25A	NFkB target		WNT7B			KCTD15					LOC645937
			ZNF205			KHK					LOC647135
						KIAA0020					LOC651619
						KIAA0649					LOC653204
						KIAA0773					LOC653778
						KIAA1618					LOC727753
						KLF10					LOC727937
						LCN1					LOC728115
						LOC100125556					LOC728636
						LOC100128476					LOC729164
						LOC100129104					LOC730525
						LOC100132715					MAFF
						LOC100134424					MARK2
						LOC145814					MBP
						LOC255275					MCL1
						LOC283487					MGC61598
						LOC387763					MINA
						LOC388796					MLKL
						LOC389791					MLPH
						LOC390933					NBPF15
						LOC400197					NUFIP1
						LOC442064					NUP98
						LOC641975					OR2A1
						LOC644151					OR52E6
						LOC644739					OR5AN1
						LOC645153					OSBPL6
						LOC645314					PHC2
						LOC645442					PLAU		NFkB target
						LOC651212					PLLP
						LOC653194					POLR1B		RBG
						LOC728127					PPAN-P2RY11
						LOC729680					PRDM1
						LOC729862					PSMD4
						LOC731718					PTGS2		NFkB target
						LTV1	RBG				QTRTD1
						MAT2A					RAPH1
						MBLAC2					RBM3
						MDN1					RBMY2FP
						METTL1					RELB		NFkB target
						MID1IP1					RFP
						MIR1978					RPS6KA1
						MIR642					RREB1
						MLH3					RUNX1
						MMD					SCARNA9
						MRM1					SERPINE1
						NARG1					SHB
						NBPF9					SIGIRR
						NET1					SLC43A1
						NIP7	RBG				SLCO4A1
						NOL6	RBG				SMARCC2
						NOL8	RBG				SMTN
						NOP16	RBG				SNORA27
						NPSR1					SOCS6
						NR2C1					SOX18
						NSUN5	RBG				SOX9
						OR2T2					SPACA1
						PAOX					SPRY1
						PATE1					SPRY2
						PDF					SRFBP1
						PIGW					STAMBPL1
						PIK3R1					TBX6
						PKP2					TFAP2C
						PNKD					TGFBR2
						POLR1C	RBG				TGIF1
						POLR3H	RBG				TGIF2
						PTGER3					THBD
						PTPN20B					TNFAIP3		NFkB target
						PYCRL					TOP1P2
						QKI					TRAF1		NFkB target
						RANBP2					TRIB2		NFkB target
						RBM12	RBG				TRIM47
						RCC1	RBG				TRMT6
						RECQL5					UBQLN3
						RIOK1	RBG				UTP15
						RNASE1					UTS2R
						RNF165					VEGFC		NFkB target
						RUNX2					WDR3
						S1PR4					WTAP
						SACS					ZADH2
						SCO2					ZBTB2
						SDCCAG3					ZC3H12C
						SERPINA10					ZNF121
						SFRS7					ZNF574
						SH2D3A					ZNF598
						SHISA2					ZNFX1
						SLC25A19					ZNHIT2
						SLC38A5					ZSWIM4
						SLC7A5P1
						SNORA24	RBG
						SNORA25	RBG
						SNORA26	RBG
						SNORA32	RBG
						SNORA73B	RBG
						SNORD14A	RBG
						SNORD31	RBG
						SNORD36C	RBG
						SNORD49A	RBG
						SPHK1
						ST3GAL1
						TAF4B
						TIMM8A
						TIMP3
						TMEM158
						TNFRSF21
						TNFRSF9
						TP63
						TP73L
						TPBG
						TRIM27
						TRIM65
						TRIOBP
						TSC22D3
						TSEN2
						TUBA3D
						TWIST2
						UFSP1
						VDR
						WAPAL
						WDR33
						WDR4
						WDR74
						ZFP36L2
						ZHX2
						ZIC2
						ZMYND19
						ZNF443
						ZNF529
						ZNF696

## Sheet: Induced
10A-231-7 overlap-up		10A-MCF7 overlap-up		231-10A-up		10A-only-up
PIR		ABHD3		AASDH		ABCC2
EHHADH		ACTA2	p53	ABCB9		ABCG1
NUCKS1		AHSA2		ACACB		ABHD3
GPER		ALPK1		ACCS		ABHD8
BRF2		ANKMY2		ACYP2		ACACB
KLHL12		APAF1	p53	AKR1C2		ACOT1
TOR1AIP2		ATF7IP2		ALKBH4		ACYP2
GOLPH3L		ATP6AP1L		ANGPT1		AHSA2
CYTH3		BANP		APOLD1		AKR1C3
DEDD2		BLOC1S2		ATP6V1B1		AMACR
DKFZP686I15217		BTG2	p53	ATP6V1H		ANKHD1-EIF4EBP3
IP6K2		C10ORF75		BAMBI		ANKMY2
AKR1C4		C17ORF67		BEND6		APPBP2
ZNF20		C1ORF25		BMP4		ASB6
MMAB		CARD8		C10ORF35		ATG10
FNIP1		CASP9		C1ORF203		ATP6V1H
AMACR		CDKL3		C1ORF63		BCL6	p53
HIST1H2BJ		CDKN1A	p53	C20ORF177		BLVRB
DYRK1B		CLDN15		C3ORF23		BRPF3
HS.443602		CSMD3		C5ORF34		BTN2A1
LOC651621		CSRP2	p53	C5ORF4		C11ORF54
KLHL28		CTSK		C5ORF41		C12ORF76
DISP1		CYFIP2		C7ORF38		C17ORF91
CSNK1G1		DCP1A		CAT		C18ORF56
CCNG2		DDB2	p53	CBFA2T2		C1ORF116
PHLDA3		DNAJB6	p54	CBLB		C1ORF25
LPHN2		EPC1		CCDC126		C1ORF63
SH3BGR		EPHX1		CDKN2C		C1ORF63
ZFYVE26		FAM125B		CDRT1		C1RL
CDRT4		FLJ41603		CHST3		C21ORF58
ZNF627		GADD45A	p53	CPEB3		C3ORF23
TSC1		GBP2		CTAGE5		C4ORF34
HSPA4L		GDF15	p53	CTH		C5ORF41
LOC100134241		GPX8		CTSO		C5ORF54
RNASEL		GRHL3		DKFZP686J0529		C9ORF127
C12ORF76		GSDMB		DNAJB4		C9ORF90
ERMAP		GTF3C3		DYNC2LI1		CAMK2G
MITF		HBP1		EFNA4		CAP2
CLN5		HELQ		EPB41L5		CASP9
LOC158160		HHLA3		ERBB3		CBFA2T2
C21ORF122		HS.147562		FAM102A		CCDC130
ZSCAN5A		HS.193406		FAM164C		CCDC136
RAB33B		HS.334831		FLCN		CCDC84
CABYR		HS.444999		FLJ25404		CDC2L6
		HS.489254		FZD2		CDRT1
		HS.530359		GLS		CEP70
		HS.539119		GPR19		CHN1
		HS.565830		GUSBL1		CHRNB1
		HS.581662		HINT3		CLCN3
		HSD17B7P2		HIST1H2AC		CLDN23
		HSPA7		HIST1H2BD		CLIC3
		HSPE1		HOXC6		COX19
		HSPH1		HS.128708		CPEB3
		KIAA0247	SUSD6-p53	HS.202577		CPEB4
		KIAA2010		HS.554507		CSNK1G1
		LATS2	p53	HS.560019		CSRNP2
		LIMK2		HS.561603		CSRNP2
		LOC100128221		HS.561735		CYB561D1
		LOC100132167		HSPB8		CYB5D2
		LOC100190939		IL15		CYP4F11
		LOC283932		IRF9		CYR61
		LOC646808		KBTBD3		CYTH2
		LOC728417		KHDC1		CYTH3
		LOC731950		KITLG		DCP1A
		LRDD		LOC100129195		DDX59	p53
		LRRC37B		LOC100131707		DENND4C
		MAFG		LOC100134011		DIDO1
		MDM2	p53	LOC642946		DNAJB2	p53
		MEF2A		LOC643313		DNAL4
		MRFAP1L1		LOC653171		DSG3
		MRPL43		LOC728431		DSTYK
		MST1	p53	LOC728565		DUSP3
		NCRNA00095		LYST		DVL2
		NFAT5		MBNL2		EFCAB7
		P4HA2		NHLRC3		EPS8
		PANX2		NUDT16		ERBB3
		PARVB	p52	NUPR1		FAM131A
		PIGV	p53	ORMDL3		FAM164A
		PMAIP1	p53	OSGIN2		FAM164A
		PPM1D	p53	PARP16		FAM164C
		PPP1R15A		PDK4		FAM46A
		PRDM1		PHYH		FAM8A1
		PRKD2		PIGO		FBXO32
		PRMT2		PIK3C2B		FBXW7
		PSPH		PLEKHF2		FGFR1OP2
		RDH5		RAB30		FLJ23584
		RIT1		RAP1GAP		FLJ41603
		RRM2B	p53	RHPN2		FNBP1
		SESN1	p54	RNASE4		FTHL2
		SESN2	p55	RYBP		FTL
		SLC5A10		SELENBP1		FTL
		SNORA14B		SERPINB7		FZD2
		SNORD13		SLC43A2		GABARAPL1
		SNORD3D		SLC44A2		GCNT2
		SNX16		SMA4		GDF15	p53
		SPATA18		SNORD3C		GMPR
		SPOCK2		SPATA7		GPATCH2
		TICAM2		SUOX		GPR1
		TP53AP1	p53	TATDN3		GPR56
		TP53INP1	p53	TBX19		GPR56
		TPP1		TMEM91		HBP1
		TRIM23		TNFRSF19		HCFC1R1
		TRIM52		TNFSF9		HCFC1R1
		TXNRD1		TRAFD1		HCFC2
		UBR3		TRIM16		HCP5
		UGT1A6		TRIM38		HEG1
		ULBP2		TRIM45		HIST2H4A
		UNKL		TRIM68		HMGCL
		UQCC		TRPM4		HOXC13
		USP12		TYSND1		HRCT1
		VN1R2		UAP1L1		HS.125056
		XPC	p53	VAMP1		HS.13291
		YPEL2		VAMP2		HS.171171
		YPEL5		ZBTB20		HS.176498
		ZDHHC1		ZC3H5		HS.19339
		ZNF211		ZFYVE1		HS.334831
		ZNF23		ZKSCAN4		HS.415576
		ZNF346		ZNF177		HS.444999
		ZNF654		ZNF264		HS.481659
		ZSWIM3		ZNF323		HS.532698
		PHLDA3		ZNF564		HS.571245
				ZNF616		HS.580797
				ZNF684		HSPA2
						HSPB1
						HSPBL2
						HSZFP36
						IFIT1
						ING4
						INPP5D	p53
						IRF7
						KIAA0513
						KIF1B
						KLHL24
						KRCC1
						KRT8
						LCE1B
						LCOR
						LIME1
						LMAN2L
						LOC100128221
						LOC100129195
						LOC100129550
						LOC100129882
						LOC100130291
						LOC100130764
						LOC149501
						LOC392437
						LOC392437
						LOC644132
						LOC645553
						LOC645638
						LOC653080
						LOC730284
						LOC731950
						LPAR5
						LPHN2
						LYST
						MBNL2
						MBNL2
						MBTD1
						MC1R
						MDM2	p53
						MED23
						MEF2A
						MICB
						MITF
						MMAB
						MST1
						MTRF1L
						MUC1
						N4BP1
						NCRNA00085
						NCRNA00095
						NFKBIE
						NHLRC3
						NKX2-5
						NOXO1
						NSUN3
						NUDT7
						NUPR1
						NXT2
						OLR1
						OVGP1
						P8
						PAN2
						PANX2
						PAQR7
						PARVB
						PCNXL2
						PCYOX1
						PDK4
						PIK3C2B
						PILRB
						PKIA
						PMAIP1
						PMAIP1
						PPM1D	p53
						PPP1R15A
						PPP1R3F
						PPP2R2C
						PREPL
						PRMT10
						PRRG4
						PRSS16
						PSMD10
						RBM47
						RBM47
						RFC3
						RFXDC2
						RGL1
						RHBDF1
						RRAGC
						RSPH3
						RWDD3
						SCAND3
						SCARA3
						SCG5
						SDHAP2
						SEL1L3	p53
						SERPINA5
						SERPINB7
						SERPINB7
						SERPINI1
						SFXN5
						SIPA1L2
						SLC22A15
						SLC31A2
						SMA4
						SMPDL3A
						SNORA14B
						SNX29
						SPATA7
						SPOCK1
						SPSB1
						STAT2
						STK38
						STX3
						SUOX
						SUOX
						SWAP70
						SYNJ1
						TBC1D20
						THAP10
						TICAM2
						TIRAP
						TMPRSS3
						TNFRSF10D	p53
						TNFSF13B
						TP53AP1	p53
						TPP1
						TPST1
						TRAFD1
						TRIM16
						TRIM22
						TRIM68
						TRIML2
						TTC23
						TTC32
						TULP3
						UCN
						ULBP2
						ULK1
						ULK1
						VAMP1
						VAV3
						WDR20
						YPEL3
						YPEL5
						ZBTB43
						ZC3H5
						ZCWPW1
						ZFAND2A
						ZMAT5
						ZNF18
						ZNF185
						ZNF266
						ZNF428
						ZNF616
						ZNF680
						ZNF789
						ZNF823
						ZNF837
						ZUFSP

## Sheet: Up-MCF10A-MCF7
MCF10A-MCF7 overlap-up	p53-target
ABHD3
ACTA2	Yes
AHSA2
ALPK1
ANKMY2
APAF1	Yes
ATF7IP2
ATP6AP1L
BANP
BLOC1S2
BTG2	Yes
C10ORF75
C17ORF67
C1ORF25
CARD8
CASP9
CDKL3
CDKN1A	Yes
CLDN15
CSMD3
CSRP2	Yes
CTSK
CYFIP2
DCP1A
DDB2	Yes
DNAJB6	Yes
EPC1
EPHX1
FAM125B
FLJ41603
GADD45A	Yes
GBP2
GDF15	Yes
GPX8
GRHL3	Yes
GSDMB
GTF3C3
HBP1
HELQ
HHLA3
HS.147562
HS.193406
HS.334831
HS.444999
HS.489254
HS.530359
HS.539119
HS.565830
HS.581662
HSD17B7P2
HSPA7
HSPE1
HSPH1
KIAA0247	Yes (SUSD6)
KIAA2010
LATS2	Yes
LIMK2
LOC100128221
LOC100132167
LOC100190939
LOC283932
LOC646808
LOC728417
LOC731950
LRDD
LRRC37B
MAFG
MDM2	Yes
MEF2A
MRFAP1L1
MRPL43
MST1	Yes
NCRNA00095
NFAT5
P4HA2
PANX2
PARVB	Yes
PIGV	Yes
PMAIP1	Yes
PPM1D	Yes
PPP1R15A	Yes
PRDM1	Yes
PRKD2	Yes
PRMT2	Yes
PSPH
RDH5
RIT1
RRM2B	Yes
SESN1	Yes
SESN2	Yes
SLC5A10
SNORA14B
SNORD13
SNORD3D
SNX16
SPATA18
SPOCK2
TICAM2
TP53AP1	Yes
TP53INP1	Yes
TPP1
TRIM23
TRIM52
TXNRD1
UBR3
UGT1A6
ULBP2
UNKL
UQCC
USP12
VN1R2
XPC	Yes
YPEL2	Yes
YPEL5	Yes
ZDHHC1
ZNF211
ZNF23
ZNF346
ZNF654
ZSWIM3
PHLDA3	Yes
Total:	0.256198
